# Supplementary material for: Dynamic Changes in Protein Functional Linkage Networks Revealed by Integration with Gene Expression Data
Source: PLoS Comput Biol. 2008 Nov 28;4(11):e1000237. doi: 10.1371/journal.pcbi.1000237 (PMC2580820; doi:10.1371/journal.pcbi.1000237)
Supplement: Table S2 — Uniquely expressed genes list: Four-way comparison. (0.09 MB XLS) [file pcbi.1000237.s002.xls]

## Sheet: Sheet1
Supplementary table S2
Uniquely expressed genes list : Four-way comparison
UWT - Untreated wild type network
TWT - UV treated wild type network
UML- Untreated lexA mutant network
TML - UV treated lexA mutant network
UWT-TWT			UML-TML			UWT-UML			TWT-TML
Unique to UWT	Unique to TWT		Unique to UML	Unique to TML		Unique to UWT	Unique to UML		Unique to TWT	Unique to TML
acrr	apah		agai	abgb		acps	aat		acps	aat
ampg	atpc		alda	abrb		acrd	acrb		acrd	abgb
arab	cadb		alka	agac		ada	afuc		ada	abrb
araj	cait		alpa	agad		add	agaa		add	acrb
arga	cita		ampg	alr		amic	agai		alda	acrr
arsb	csgd		araj	ansp		amtb	agaw		amic	afuc
ascf	cynx		argf	appb		amya	alka		amtb	agaa
ascg	dapf		aroh	arsc		ansb	alpa		amya	agac
asna	dcrb		arok	arti		ansp	apah		ansb	agad
atoc	deob		artq	asma		arab	appc		arac	agaw
atos	ding		atos	asta		arac	arad		argb	alr
baer	dini		beta	atob		argb	araf		argf	appb
ccma	dinj		betb	bett		argh	arcb		argh	appc
crec	dsba		bfr	bioc		aroc	artq		aroc	arad
csph	fecc		bglj	biod		aroe	ascb		aroe	araf
cynr	fixa		bioh	blc		arsb	astb		aroh	arcb
dapb	focb		bisc	cca		ascf	atpc		arok	arga
ddpd	glpg		caib	ccha		asma	atpe		basr	arsc
ddpf	glvb		cait	ccmb		asna	baes		bfr	arti
deoa	gpmb		ccmf	chpb		atoc	beta		bglj	ascb
dhal	grxa		chaa	chps		basr	betb		bisc	ascg
dsdx	hda		chac	creb		bett	bioh		btud	asta
enta	hold		chey	cspc		biod	caib		btur	astb
entb	hrpb		cmtb	cspg		blc	caie		cadb	atob
entf	hyfc		cobu	csta		btud	cait		cait	atpe
envy	lepb		cpdb	cysq		btur	ccmf		cbl	baer
exbb	mdla		crea	ddpx		cbl	chac		ccmh	baes
fdhd	mhpd		crr	dnan		ccma	chey		cdh	bioc
fepa	moeb		csgd	dnat		ccmh	cita		cdsa	caie
fepb	mred		csid	dppd		cdh	citc		chaa	cca
fimb	muts		cspf	dsbc		cdsa	citd		cobt	ccha
fiu	napg		cynr	dut		chps	cite		cobu	ccmb
folk	ogrk		cynx	emrb		cobt	citg		cpdb	chpb
frua	pepb		dapf	emrk		crec	cmtb		crea	citc
fruk	perr		dbpa	euth		cspe	cof		crr	citd
gabp	pgpb		dind	fada		cspg	csgd		csgd	cite
gabt	phor		dinj	fecc		csph	csid		cspe	citg
gata	pqia		ecpd	feci		csra	cspb		cspf	cof
gcvh	pura		entb	fhub		cynt	cynx		csra	creb
glcb	radc		entf	fldb		cysq	cysw		cynt	cspb
glcg	rbsd		evga	flia		dada	dapf		cynx	cspc
gntt	recr		evgs	flim		dapb	dbpa		dada	csta
hema	rfab		exut	focb		dcd	dcrb		dapf	cysw
htre	rfae		fadl	folk		dcta	dcuc		dcd	dcuc
hyci	rfah		fdnh	fuma		dcub	ddpa		dcta	ddpa
kch	rhol		fepa	galk		ddpd	ddpc		dcub	ddpc
kdpd	ribh		fepc	glpk		dgka	deob		dgka	ddpf
kdsb	rimk		fepg	gpmb		dhak	dgoa		dhak	ddpx
kdud	rnhb		fes	hcr		dhal	dgot		dind	deoa
kdui	rsua		fimd	hda		dinf	ding		dinf	dgoa
laci	ruvc		fimf	hded		dmsc	dini		dinj	dgot
lldd	sseb		fimg	heme		dnan	dinj		dmsc	dnab
lldr	tatb		fimh	hemg		dos	dnab		dos	dnat
lspa	thid		fixc	hipa		dppd	dppc		dsda	dppc
lysc	torr		flgb	hipb		dsbc	dsba		dsdc	ebgc
lysr	trkh		flgc	hold		dsda	ebgc		eco	emrk
malz	ubix		flge	hyac		dsdc	ecpd		edd	envy
marb	umud		flgg	hybe		dsdx	eutj		elac	euth
mcra	uxab		flgk	hybg		dut	evgs		evga	eutj
mdab	xseb		flha	hyff		eco	exut		fadl	exbb
metr	yaah		fliz	hyfi		edd	fbab		fdhf	fada
mgla	yadb		frvb	hypb		elac	fdnh		fdx	fbab
mglb	yadi		frvx	ilva		emrb	fece		fes	fece
mine	yafo		frwc	ilvd		enta	fepc		fixa	feci
moea	yafp		fuci	ilve		fdhd	fepd		flha	fepb
mtga	yaiu		fumb	ilvn		fdhf	fepg		fliz	fepd
mtla	ybao		gabd	kdgt		fdx	fimd		frul	fimb
napa	ybea		gadb	lipb		fhub	fime		frur	fime
narh	ybjc		gatd	lpda		fiu	fimf		ftsl	fixx
nei	ybjf		gdha	male		fldb	fimg		ftsw	flga
nema	ybjn		glcf	malf		folk	fimh		ftsx	flgd
nika	yccf		glf	malx		fruk	fixc		gadb	flia
nrdd	ycek		glvc	mdob		frul	fixx		galp	flid
nrfg	ycfj		gmd	mepa		frur	flga		gatd	flie
pfld	ycfp		hemy	mhpc		ftsl	flgb		gcd	flif
pgsa	ycfz		hima	moac		ftsw	flgc		gdha	flil
phnb	ycgg		hisq	moad		ftsx	flgd		ggt	flim
phoe	ycjw		hns	moba		fuma	flge		gidb	flis
prma	ydcd		hrpa	mray		gabp	flgg		glmu	flu
prov	ydjf		hrpb	msra		gabt	flgk		glnb	folk
prsa	ydjm		hyaa	mtla		galp	flid		glng	frua
pspf	yeaz		hycb	muri		gcd	flie		glpe	frub
pure	yebg		hyci	muth		ggt	flif		glpg	frwb
putp	yecg		hyfd	mutm		gidb	flil		gltl	frwd
rbsa	yecm		hypc	nari		glcb	flis		gltp	ftn
rbsr	yedf		iclr	nema		glmu	flu		glvb	fuco
rfaz	yeen		idi	nfra		glnb	frub		gor	galk
rffh	yegq		idno	nfrb		glng	frvb		greb	galm
rnt	yeig		idnr	nikb		glpe	frvx		grxa	gals
rph	yeje		ilvy	nth		glpk	frwb		guac	gata
rspa	yejl		inte	nuok		gltl	frwc		hemh	gcvh
rspb	yfbt		kdpa	nusb		gltp	frwd		heml	glcc
sapb	yfcj		kdud	nusg		gntt	ftn		hemy	glcd
sdaa	yfeg		kdui	ogt		gor	fuci		hepa	glcg
tas	yffh		lacz	oxyr		greb	fuco		hima	glda
tdca	yfgb		lsrg	pbpc		guac	fumb		himd	glpb
tdcc	yfhd		lysr	pgm		hded	gabd		hisq	glpx
thrs	yfhl		mdla	pgpa		heme	galm		hns	gltb
trg	ygbi		mgla	phni		hemg	gals		holc	glts
usg	ygcn		mglc	phnm		hemh	glcc		hrpb	gntk
xapb	yhch		modb	phoa		heml	glcd		hyfc	gntp
xdhd	yhdj		mscl	pitb		hepa	glcf		iap	gutm
xerd	yhet		naga	pldb		himd	glda		icia	hcat
xyla	yheu		narh	polb		hipa	glf		iclr	hcr
xylb	yhge		naru	pppa		hipb	glpb		idi	hdha
xylg	yhgg		nhaa	pria		holc	glpx		imp	hema
yaet	yhhl		nlpa	prma		htre	gltb		intb	hyab
yajb	yhhq		nrde	psd		iap	glts		intr	hyac
yajg	yhin		nrdg	psta		icia	glvc		intz	hyad
ybgj	yiay		nrdi	pyrf		ilva	gmd		kbl	hybe
ybgl	yiee		ogrk	rbfa		ilvd	gntk		kdgk	hybg
ybgo	yifk		osmc	rbsk		ilve	gntp		laca	hybo
ybho	yige		paak	recf		ilvn	gutm		ldcc	hycg
ybih	yigz		paax	recg		imp	hcat		leuc	hyfb
ycad	yihd		paay	recn		intb	hdha		lhr	hyff
yceh	yiho		pepb	rep		intr	hrpa		livg	hyfi
ycgv	yiid		phoe	rfak		intz	hrpb		lldp	hypb
ycjt	yiim		poth	rhat		kbl	hyaa		lnt	hypf
ydau	yjht		poxb	rnhb		kdgk	hyab		lrp	idnk
ydcr	yjin		pth	rpmj		kdpd	hyad		lysa	intf
ydhm	yjjx		purd	rsec		laca	hybo		marr	kch
ydhy	ynbe		rbsa	rsua		ldcc	hycb		mcrb	kdgt
ydjx	ynfh		rcsc	ruvc		leuc	hycg		mdla	kdpc
yeae	yoaa		recr	sbcc		lhr	hyfb		melb	kdpe
yean	yoah		rhas	sdaa		lipb	hyfd		melr	kdsb
yeau	yphh		rhol	serb		livg	hypc		mend	kefc
yedr	yqij		riba	sgcx		lldd	hypf		mene	laci
yefm	yraq		riml	sodc		lldp	idnk		mhpd	lspa
yehz			rpia	soxs		lldr	idno		mhpr	lysc
yeia			rspa	speb		lnt	idnr		mhpt	male
yfad			rspb	srlb		lpda	ilvy		mrca	mali
yfik			rtn	srle		lrp	inte		mrcb	malt
ygbd			sapb	tap		lysa	intf		mrr	mdab
ygdd			sdhb	tdcc		malf	kdpa		msbb	mdlb
yggj			seqa	thij		malx	kdpc		mscl	metb
yggr			sfmc	thil		malz	kdpe		mukf	metf
yghk			sfmd	tolc		marb	kefc		mutt	metl
yghz			sgcc	torr		marr	lacz		naga	mfd
ygis			smpb	tort		mcra	lepb		napg	mglb
yhbq			sola	trua		mcrb	lsrg		narp	mhpa
yhbw			ssna	ubia		mdob	mali		narq	mhpb
yiba			sufs	ubib		melb	malt		naru	mhpc
yibj			taua	uvrb		melr	mdla		nhaa	mhpe
yidg			tauc	wcab		mend	mdlb		nlpb	mhpf
yidj			teha	wcaj		mene	metb		nrde	mine
yiek			tehb	wzxe		mepa	metf		nupg	moac
yihn			trg	xapr		metr	metl		ogrk	moad
yjbr			trxc	xdhc		mhpr	mfd		osmc	mtga
yjeb			ubix	xerc		mhpt	mglc		paax	mtla
yjgm			ugpe	yadi		moba	mhpa		paay	muth
yjhc			umuc	yads		moea	mhpb		pabc	nana
ykga			uvrd	yafm		mray	mhpe		pdxk	nari
ykgc			uxac	yafn		mrca	mhpf		pdxy	narj
yncg			wbbh	yahd		mrcb	modb		pepb	narw
yneg			wbbi	yahg		mrr	moeb		perr	nema
ynej			wbbk	yaib		msbb	mred		plsc	nfi
ynff			wcaf	ybci		msra	muts		poth	nfrb
ynfl			xylr	ybcy		mtla	nana		poxb	nikb
yoji			yaaj	ybdn		mukf	narj		ppha	nikd
yqef			yaau	ybfe		muri	narw		prob	nrdh
yqgb			yadh	ybgl		mutm	nfi		proc	nrfe
yqig			yadk	ybhp		mutt	nikd		prpr	ogt
			yadl	ybih		napa	nlpa		pth	paae
			yadm	ybis		narp	nrdg		purd	paba
			yafk	ycad		narq	nrdh		purk	panf
			yafo	ycbl		nei	nrdi		pyka	pbpc
			yaha	yccu		nema	nrfe		radc	phnb
			ybas	yccv		nfra	ogrk		rard	phnm
			ybav	ycfs		nika	paae		rcsc	pin
			ybbb	ycgr		nlpb	paak		recc	pinq
			ybcl	ychm		nrdd	paba		recr	pinr
			ybcm	ycjf		nrfg	panf		rfay	pitb
			ybdr	ycju		nth	pepb		rfbc	ppdd
			ybgk	ydan		nuok	pgpb		rhol	pphb
			ybgq	ydbc		nupg	phor		rhsa	pppa
			ybhf	ydcu		nusb	pin		rhsc	pqql
			ybhg	ydhj		nusg	pinq		rhsd	pria
			ybiw	ydht		oxyr	pinr		rhse	prma
			ybjc	yeak		pabc	ppdd		riba	prpc
			ybje	yeao		pdxk	pphb		rimi	pspc
			ybjr	yebk		pdxy	pqia		riml	pspd
			ycai	yech		pfld	pqql		rne	pspe
			ycak	yeee		pgm	prpc		rnha	pspf
			ycan	yegd		pgpa	pspc		rpia	psta
			ycbq	yegp		pgsa	pspd		rpli	ptrb
			ycbr	yegs		phni	pspe		rpll	ptsa
			ycbs	yegw		phoa	ptrb		rplx	putp
			ycbt	yehw		pldb	ptsa		rply	rbsc
			ycbu	yeib		plsc	pura		rpmh	rbsr
			ycbv	yeij		polb	rbsc		rstb	rcsf
			yccm	yeir		ppha	rbsd		rtn	recj
			yceg	yejf		prma	rcsf		ruva	rffh
			ycej	yejh		prob	recj		sapf	rhat
			ycek	yfav		proc	recr		sdhb	rhlb
			ychq	yfbb		prov	rfab		secg	ribb
			ycif	yfbt		prpr	rfae		sela	ribf
			ycis	yfbu		prsa	rfah		selb	rnb
			ycjt	yfex		psd	rhas		seqa	rph
			ydau	yfgd		pure	rhlb		slyd	rtca
			ydcz	yfib		purk	rhol		slyx	rtcr
			yddb	yfjk		pyka	ribb		smpb	sana
			ydek	ygba		pyrf	ribf		sola	sapc
			yden	ygbe		rard	ribh		ssb	sdaa
			ydfi	ygbf		rbfa	rimk		sseb	sdab
			ydhf	ygbt		rbsk	rnb		stpa	sdac
			ydip	ygcf		recc	rtca		sufs	sgbu
			ydis	ygcw		recf	rtcr		tag	sgcq
			ydjl	ygdd		recg	sana		tam	sgcx
			ydjm	ygdl		recn	sapc		tdcd	soxr
			yeab	ygdq		rep	sdab		teha	sprt
			yean	ygea		rfak	sdac		tehb	srlb
			yeaq	ygey		rfay	sfmc		topb	srld
			yeaz	ygfq		rfaz	sfmd		trxc	srle
			yeca	ygfx		rfbc	sgbu		ubix	tap
			yecg	ygfy		rhsa	sgcc		umuc	tas
			yect	ygga		rhsc	sgcq		umud	taud
			yeda	yggj		rhsd	soxr		uvrd	tdcc
			yedv	yggn		rhse	sprt		wbbh	tdce
			yeed	yggv		rimi	srld		wbbi	thih
			yeia	yggw		rne	ssna		wbbk	thij
			yejo	ygia		rnha	tatb		xyle	tnab
			yfau	ygin		rnt	taua		xylr	tora
			yfcc	ygis		rpli	tauc		yacl	torc
			yfco	ygji		rpll	taud		yadb	tord
			yfcq	yhah		rplx	tdce		yade	tort
			yfcr	yhal		rply	thid		yadh	trpr
			yfcu	yhao		rpmh	thih		yadr	ttda
			yfdv	yhen		rpmj	tnab		yafc	udp
			yfet	yhfw		rsec	tora		yafk	uhpa
			yfew	yhfx		rstb	torc		yafo	uhpc
			yfha	yhfy		ruva	tord		yahb	uida
			yfhm	yhir		sapf	trkh		yahk	uxaa
			yfia	yhjh		sbcc	trpr		yaia	vsr
			yfiq	yhjo		sdaa	ttda		yaiu	wcaa
			yfir	yhjq		secg	ubix		ybao	wcab
			ygad	yiak		sela	udp		ybap	wcaj
			ygcb	yiay		selb	ugpe		ybas	wcak
			ygcl	yidz		serb	uhpa		ybat	xapr
			ygcp	yiek		slyd	uhpc		ybbc	xdhc
			ygex	yihu		slyx	uida		ybcm	xdhd
			ygfj	yiim		sodc	uxaa		ybdh	xerd
			ygfk	yiir		soxs	uxab		ybdl	yaay
			ygfm	yjba		speb	uxac		ybdr	yabf
			ygfu	yjch		ssb	vsr		ybgi	yacg
			yghu	yjco		stpa	wcaa		ybgk	yadq
			yghw	yjfi		tag	wcaf		ybgr	yaeb
			yhcd	yjfk		tam	wcak		ybhb	yaet
			yhce	yjfr		tdca	xseb		ybhg	yafe
			yhem	yjhf		tdcc	yaah		ybhl	yafm
			yhgh	yjjg		tdcd	yaaj		ybhn	yaga
			yian	yjjx		thil	yaau		ybib	yagg
			yiat	ynjf		thrs	yaay		ybio	yagh
			yidb	yoaa		tolc	yabf		ybip	yagi
			yihm	yohf		topb	yacg		ybjc	yagp
			yiil	yojl		trua	yadk		ybjl	yagq
			yjce	ypfh		ubia	yadl		ycai	yagr
			yjdi	yphd		ubib	yadm		ycak	yags
			yjdj	yphe		usg	yadq		yccm	yagt
			yjep	ypja		uvrb	yaeb		ycdb	yahd
			yjfc	yqae		wzxe	yafe		ycdo	yahf
			yjhb	yqik		xapb	yafo		ycdt	yahg
			yjht	yqja		xerc	yafp		ycek	yahn
			yjjp	yqjc		xyla	yaga		ycfz	yaip
			ykgm	yqjd		xylb	yagg		ycgg	yais
			ymfc	yqjh		xyle	yagh		ychn	yajb
			ymfh	yqjk		xylg	yagi		ychq	yajg
			ynbd	yrai		yacl	yagp		ycia	ybae
			yneb	yrbb		yade	yagq		ycif	ybaz
			ynfg	yrbd		yadr	yagr		ycis	ybba
			yohd	yrbi		yads	yags		ycjw	ybbf
			yohm			yafc	yagt		ydbh	ybcj
			yohn			yafn	yaha		ydcc	ybck
			ypdc			yahb	yahf		ydcd	ybcs
			ypde			yahk	yahn		ydcj	ybcy
			ypjd			yaia	yaip		ydct	ybda
			yqca			yaib	yais		ydcv	ybdb
			yqef			ybap	ybae		ydcz	ybdn
			yqfb			ybat	ybav		yddh	ybdo
			yqfe			ybbc	ybaz		ydeh	ybed
			yqge			ybci	ybba		ydhf	ybet
						ybdh	ybbb		ydhp	ybfg
						ybdl	ybbf		ydid	ybge
						ybfe	ybcj		ydja	ybgj
						ybgi	ybck		ydjf	ybgl
						ybgl	ybcl		ydjm	ybhj
						ybgo	ybcs		yeay	ybhp
						ybgr	ybda		yeaz	ybhs
						ybhb	ybdb		yebs	ybih
						ybhl	ybdo		yeca	ybjd
						ybhn	ybea		yecg	ybji
						ybho	ybed		yeda	ybjk
						ybib	ybet		yedf	ycad
						ybih	ybfg		yedl	ycal
						ybio	ybge		yedp	ycar
						ybip	ybgq		yedv	yccz
						ybis	ybhf		yedy	ycdr
						ybjl	ybhj		yeea	yced
						ycad	ybhs		yeed	ycfl
						ycbl	ybiw		yeey	ycfm
						yccu	ybjc		yegx	ycfn
						yccv	ybjd		yehs	ycfs
						ycdb	ybje		yehu	ycfv
						ycdo	ybjf		yeig	ycgr
						ycdt	ybji		yeja	yche
						yceh	ybjk		yejo	ychm
						ycgv	ybjn		yfal	yciv
						ychn	ybjr		yfca	ycjf
						ycia	ycal		yfci	ycjo
						ydbh	ycan		yfcj	ycju
						ydcc	ycar		yfco	ycjy
						ydcj	ycbq		yfcu	ydal
						ydct	ycbr		yfdc	ydam
						ydcv	ycbs		yfdg	ydan
						yddh	ycbt		yfdi	ydbc
						ydeh	ycbu		yfdv	ydcm
						ydhj	ycbv		yfew	ydco
						ydhm	yccf		yffb	ydcr
						ydhp	yccz		yfgc	ydcu
						ydhy	ycdr		yfha	yddg
						ydid	yced		yfhh	ydhb
						ydja	yceg		yfhl	ydht
						yeae	ycej		yfhm	ydhv
						yeak	ycek		yfia	ydhx
						yeao	ycfj		yfic	ydib
						yeau	ycfl		yfie	ydif
						yeay	ycfm		yfif	ydio
						yebs	ycfn		yfin	ydjh
						yedl	ycfp		yfiq	ydjx
						yedp	ycfv		yfir	ydjy
						yedy	yche		yfjg	yeas
						yeea	yciv		yfjl	yeat
						yeee	ycjo		ygfi	yebk
						yeey	ycjy		ygfj	yecc
						yefm	ydal		yghu	yech
						yegp	ydam		ygiw	yecs
						yegx	ydcm		yhbo	yedr
						yehs	ydco		yhbs	yedz
						yehu	yddb		yhby	yeeo
						yehw	yddg		yhch	yegd
						yehz	ydek		yhco	yegs
						yeib	yden		yhdj	yegv
						yeja	ydfi		yhdz	yegw
						yejf	ydhb		yhfg	yehy
						yejh	ydhv		yhge	yeij
						yfal	ydhx		yhgg	yeiq
						yfbu	ydib		yhgn	yeir
						yfca	ydif		yhhf	yfad
						yfci	ydio		yhhl	yfae
						yfdc	ydip		yhht	yfav
						yfdg	ydis		yhjb	yfax
						yfdi	ydjh		yiac	yfbb
						yffb	ydjl		yiah	yfbs
						yfgc	ydjm		yiaj	yfcm
						yfgd	ydjy		yibn	yfex
						yfhh	yeab		yibq	ygaa
						yfib	yeaq		yicl	ygba
						yfic	yeas		yicm	ygbf
						yfie	yeat		yidb	ygbl
						yfif	yeaz		yieh	ygbt
						yfik	yebg		yiep	ygcf
						yfin	yecc		yifb	ygcg
						yfjg	yecg		yigi	ygcj
						yfjk	yecm		yigl	ygck
						yfjl	yecs		yigz	ygcq
						ygbd	yect		yihd	ygcs
						ygbe	yedz		yihg	ygcw
						ygdd	yeen		yiho	ygdd
						ygdq	yeeo		yihw	ygdk
						ygea	yegq		yihx	ygdl
						ygfi	yegv		yiis	ygek
						ygfx	yehy		yiit	ygey
						ygfy	yeiq		yiiu	ygff
						yggj	yeje		yjbj	ygfq
						yggn	yejl		yjcc	ygft
						yggv	yfae		yjdi	ygga
						yggw	yfau		yjdj	yggj
						yghk	yfax		yjep	yggr
						ygia	yfbs		yjff	yghz
						ygin	yfcc		yjgb	ygip
						ygis	yfcm		yjgh	ygis
						ygiw	yfcq		yjgk	ygjd
						ygji	yfcr		yjgp	ygjo
						yhah	yfeg		yjht	ygjr
						yhbo	yfet		yjir	yhak
						yhbq	yffh		yjix	yhal
						yhbs	yfgb		yjiy	yhao
						yhbw	yfhd		yjjp	yhbe
						yhby	ygaa		yjju	yhbl
						yhco	ygad		ylab	yhbx
						yhdz	ygbi		ylii	yhcc
						yhen	ygbl		ymfc	yhcm
						yhfg	ygcb		ynai	yhdh
						yhgn	ygcg		ynbe	yhdn
						yhhf	ygcj		yncc	yhdt
						yhht	ygck		yncd	yhdw
						yhjb	ygcl		ynee	yhdx
						yiac	ygcn		yoad	yhdy
						yiah	ygcp		yoah	yher
						yiaj	ygcq		yohl	yhfn
						yiba	ygcs		ypdb	yhfw
						yibj	ygdk		ypdc	yhfx
						yibn	ygek		ypjd	yhfy
						yibq	ygex		yqfb	yhhj
						yicl	ygff		yqge	yhhs
						yicm	ygfk		yqjb	yhid
						yidg	ygfm		yqje	yhii
						yidj	ygft		ytfl	yhir
						yidz	ygfu			yhjd
						yieh	yghw			yhjh
						yiek	ygip			yhjj
						yiep	ygjd			yhjo
						yifb	ygjo			yhjq
						yigi	ygjr			yhjv
						yigl	yhak			yhjx
						yihg	yhbe			yi21_4
						yihn	yhbl			yi91b
						yihw	yhbx			yiak
						yihx	yhcc			yial
						yiis	yhcd			yiav
						yiit	yhce			yiaw
						yiiu	yhcm			yicg
						yjba	yhdh			yicj
						yjbj	yhdn			yiek
						yjcc	yhdt			yigp
						yjco	yhdw			yihl
						yjff	yhdx			yihu
						yjgb	yhdy			yiir
						yjgh	yhem			yjab
						yjgk	yher			yjbr
						yjgp	yhet			yjcd
						yjhc	yheu			yjch
						yjir	yhfn			yjdb
						yjix	yhgh			yjdf
						yjiy	yhhj			yjdl
						yjju	yhhq			yjeb
						ykgc	yhhs			yjfi
						ylab	yhid			yjfk
						ylii	yhii			yjfl
						ynai	yhin			yjfp
						yncc	yhjd			yjfr
						yncd	yhjj			yjgi
						yncg	yhjv			yjgm
						ynee	yhjx			yjgn
						ynej	yi21_4			yjhf
						ynff	yi91b			yjhh
						ynfl	yial			yjia
						yoad	yian			yjjg
						yohf	yiat			yjjv
						yohl	yiav			ykga
						yojl	yiaw			ykge
						ypdb	yicg			ykgj
						yqgb	yicj			ylba
						yqig	yiee			ylbe
						yqja	yifk			ylbf
						yqjb	yige			ylie
						yqjc	yigp			ylif
						yqjd	yihl			ymca
						yqje	yihm			ymcb
						yrbb	yiid			ymcc
						yrbd	yiil			ymge
						yrbi	yjab			yneg
						ytfl	yjcd			ynje
							yjce			ynjf
							yjdb			yobd
							yjdf			yoji
							yjdl			ypda
							yjfc			ypfh
							yjfl			yphb
							yjfp			yphd
							yjgi			yphe
							yjgn			yphf
							yjhb			ypja
							yjhh			yqae
							yjht			yqcd
							yjia			yqeb
							yjin			yqia
							yjjv			yqik
							ykge			yqjh
							ykgj			yqjk
							ykgm			yrai
							ylba			yraj
							ylbe			yrak
							ylbf			yrbe
							ylie			yrbg
							ylif			yrff
							ymca			ytfe
							ymcb			ytfg
							ymcc			ytfq
							ymfh			ytft
							ymge
							ynbd
							yneb
							ynfg
							ynfh
							ynje
							yobd
							yohd
							yohm
							yohn
							ypda
							ypde
							yphb
							yphf
							yphh
							yqca
							yqcd
							yqeb
							yqfe
							yqia
							yqij
							yraj
							yrak
							yraq
							yrbe
							yrbg
							yrff
							ytfe
							ytfg
							ytfq
							ytft
