# Supplementary material for: Dynamic Changes in Protein Functional Linkage Networks Revealed by Integration with Gene Expression Data
Source: PLoS Comput Biol. 2008 Nov 28;4(11):e1000237. doi: 10.1371/journal.pcbi.1000237 (PMC2580820; doi:10.1371/journal.pcbi.1000237)
Supplement: Table S5 — List of mutation dependent/independent and UV treatment dependent/independent proteins (0.03 MB XLS) [file pcbi.1000237.s005.xls]

## Sheet: Sheet1
Supplementary Table 5
List of Mutation dependent /independent and UV treatment dependent/independent proteins.
Mutation dependent		Mutation independent		UV treatement independent		UV treatment dependent
amic		aat		ampg		apah
argh		acrb		arga		asma
aroe		afuc		argc		atpc
arok		apah		arok		biod
asma		arcb		baer		ding
basr		arga		cybb		dnan
biod		argc		ddpf		dsba
btud		atpc		exbb		dsbc
ccmh		atpe		fadl		dut
cdsa		baer		gloa		fola
cybb		cpxa		held		hda
dnan		cyss		hemy		heme
dsbc		ddpf		hima		hslv
dsdc		ding		hns		lepb
dut		dnab		htpg		lipb
elac		dsba		kdsb		lpda
fadl		exbb		lrha		mray
frur		fece		lspa		mred
ftsl		fola		mtga		mutm
ftsw		frub		phoe		muts
ftsx		gloa		pth		nusb
gidb		hcat		purd		nusg
glmu		held		rcsc		oxyr
greb		hisf		sdhb		pgpa
heme		hisg		seqa		pgpb
hemh		hish		smpb		phor
hemy		hisi		trpa		pldb
hepa		htpg		trpc		pqia
hima		kdpe		uvrd		psd
himd		kdsb		yaet		rbfa
hns		lepb		yajb		recf
holc		lspa		ycai		recg
hslv		metl		ychq		recn
imp		mfd		yecn		rep
leuc		mred		yeip		rfaq
lipb		mtga		yfcu		rnhb
lnt		muts		yheo		ruvc
lpda		nikd		yjdc		suhb
mray		oppd		yjep		tatb
mrca		pgpb		yjjk		thil
mrcb		phop		ypjd		tolc
msbb		phor		yqge		torr
mutm		ppdd				trua
narq		pqia				ubia
nusb		recj				ubib
nusg		rfae				uspa
oxyr		rfaq				ybea
pgpa		ribd				ycfj
pldb		ribf				yfgb
plsc		rnd				yfhd
prob		rpmi				ygfy
psd		sdha				yggw
pth		smg				yhen
purd		suhb				yheu
rbfa		tatb				yiid
rcsc		thig				yoaa
recc		trpa				yrbd
recf		trps
recg		trub
recn		uspa
rep		yaaa
rne		yacg
rnha		yaet
rpli		yajb
rpll		ybae
rplx		ybba
rply		ybbf
ruva		ybea
sapf		ybed
secg		ycar
seqa		yced
slyx		ycfj
smpb		ycfv
ssb		yciv
stpa		ydal
thil		ydhb
tolc		ydib
trua		yeat
ubia		yecc
ubib		yeco
uvrd		yedw
yadr		yeip
yafc		yfae
ybip		yfcm
ycai		yfgb
ydct		yfhd
yeay		ygjd
yebs		yhbh
yfcu		yhcm
yfgc		yheu
yfic		yhjj
yfjg		yigp
ygfy		yiid
yggw		yjef
ygiw		yjhh
yhen		yjjk
yheo		yqcd
yhhf		yqia
yiiu		yrbe
yjep		yrbf
yjgp
ypjd
yqge
yrbd
